# Supplementary material for: Hypertriglyceridemic Waist Phenotype: Effect of Birthweight and Weight Gain in Childhood at 23 Years Old
Source: PLoS One. 2015 Aug 26;10(8):e0134121. doi: 10.1371/journal.pone.0134121 (PMC4550457; doi:10.1371/journal.pone.0134121)
Supplement: S2 Database — (ZIP) [file pone.0134121.s002.zip]

Archive with 1 entries (1 files):
- nutritional status database.dta
